# Supplementary material for: A Multi-Considered Seed Coat Pattern Classification of Allium L. Using Unsupervised Machine Learning
Source: Plants (Basel). 2022 Nov 14;11(22):3097. doi: 10.3390/plants11223097 (PMC9692843; doi:10.3390/plants11223097)
Supplement: Supplementary file 1 [file plants-11-03097-s001.zip]

Archive with 1 entries (1 files):
- plants-2004984-supplementary.xlsx
