# Supplementary material for: A Multi-Considered Seed Coat Pattern Classification of Allium L. Using Unsupervised Machine Learning
Source: Plants (Basel). 2022 Nov 14;11(22):3097. doi: 10.3390/plants11223097 (PMC9692843; doi:10.3390/plants11223097)
Supplement: Supplementary file 1 [file plants-11-03097-s001.zip › plants-2004984-supplementary.xlsx]

## Sheet: Table S1
No	Taxon name	Human-based			Machine-based in this study
		Periclinal wall	Anticlinal wall	Reference	Periclinal wall	Anticlinal wall
1	A. abbasii R.M.Fritsch	Flat to convex, granulose, 1 large central verrucae and few marginal ones	U-, Ω-undulated	Veiskarami et al. [30]	verrucate verrucae	U to Ω
2	A. affine Ledeb.	Convex, ± granulose, 5-8 verrucae	Depressed, fissured, Omega-like undulated	Celep et al. [9]	granule	U to Ω
3	A. affine Ledeb.	Flat to convex, granulose, 1 large central verrucae and few marginal ones	U-, Ω-undulated	Veiskarami et al. [30]	verrucate verrucae	U to Ω
4	A. amethystinum Tausch	Convex, ± granulose, 4–8 marginal verrucae + 1 central one	Fissured, (S- to) U-like undulated	Celep et al. [9]	verrucate verrucae	U to Ω
5	A. ampeloprasum L.	Convex, ± granulose, 4–8 marginal, verrucae + 1 central one	Fissured, (S- to)U-like undulated	Celep et al. [9]	verrucate verrucae	straight
6	A. artvinense Miscz.	Convex, ± granulose, 5–8 small marginal verrucae +1 central verruca	Fissured, U- to S-like undulated	Celep et al. [9]	granule	U to Ω
7	A. asperiflorum Miscz. ex Grossh.	Convex, ± granulose, 5–10 verrucae, sometimes 1 central verrruca	Fissured, U- and S-like undulated	Celep et al. [9]	marginal verrucae	U to Ω
8	A. atroviolaceum Boiss.	Convex, ± granulose, 4–7 marginal verrucae +1 central verruca	Fissured, U-like to Omega-like undulated	Celep et al. [9]	verrucate verrucae	U
9	A. atroviolaceum Boiss.	Flat to convex, granulose, 1 large central verrucae and few marginal ones	U-, Ω-undulated	Veiskarami et al. [30]	marginal verrucae	U to Ω
10	A. aznavense R.M.Fritsch	Flat to convex, granulose, verrucae scarcely or non-developed	U-, Ω-undulated	Veiskarami et al. [30]	marginal verrucae	U to Ω
11	A. cappadocicum Boiss.	Convex, strongly granulose, several Flat verrucae often uniting into one large	Fissured, S- and U-like to Omega-like undulated	Celep et al. [9]	marginal verrucae	U to Ω
12	A. curtum Boiss. & Gaill.	Convex, sub-granulose, 5–8 acute verrucae +1 central verruca	Depressed, fissured, Omega-like undulated	Celep et al. [9]	marginal verrucae	U to Ω
13	A. dictyoprasum C.A.Mey. ex Kunth	Convex, sub-granulose, several marginal and 3–5 central verrucae	Depressed, fissured, Omega-like undulated	Celep et al. [9]	marginal verrucae	U to Ω
14	A. dictyoprasum C.A.Mey. ex Kunth	Flat to convex, granulose, 1 large central verrucae and few marginal ones	U-, Ω-undulated	Veiskarami et al. [30]	marginal verrucae	U to Ω
15	A. eldivanense Özhatay	Convex, granulose, several marginal and 1 central verruca, (thick surface layer)	Depressed, fissured, U- to S-like undulated	Celep et al. [9]	marginal verrucae	U to Ω
16	A. enginii Özhatay & B. Mathew	Convex, granulose with several irregular verrucae	Fissured, U- to S-like undulated	Celep et al. [9]	marginal verrucae	straight
17	A. erubescens C.Koch	Convex, granulose, several marginal verruca and 1 large central one	Fissured, S-like undulated	Celep et al. [9]	marginal verrucae	U to Ω
18	A. erubescens C.Koch	Flat to convex, granulose, 1 large central verrucae and few marginal ones	U-, Ω-undulated	Veiskarami et al. [30]	marginal verrucae	U to Ω
19	A. esfandiarii Matin	Flat to convex, granulose, 1 large central verrucae and few marginal ones	U-, Ω-undulated	Veiskarami et al. [30]	marginal verrucae	U to Ω
20	A. filidens Regel	Convex, some central verrucae and marginal verrucae	U-type	Baasanmukh et al. [5]	marginal verrucae	straight
21	A. fuscoviolaceum Fomin	Convex, ± granulose, several marginal verruca and 1 large central one	Fissured, U-like undulated	Celep et al. [9]	marginal verrucae	straight
22	A. fuscoviolaceum Fomin	Flat to convex, granulose, 1 large central verrucae and few marginal ones	U-, Ω-undulated	Veiskarami et al. [30]	marginal verrucae	U to Ω
23	A. guttatum subsp. sardoum (Moris) Stearn	± Flat, ± granulose, many large and flat verruca	Fissured, (U- to) S-like undulated	Celep et al. [9]	verrucate verrucae	S
24	A. ilgazense Özhatay	Convex, granulose, several marginal and 1–2 large central verruca	Fissured, U- to S-like undulated	Celep et al. [9]	verrucate verrucae	S
25	A. iranicum (Wendelbo) Wendelbo	Granulose, verrucae indistinct	U-undulated, threadlike headed ornamentations present	Veiskarami et al. [30]	verrucate verrucae	S
26	A. jubatum J. F. Macbr.	Convex, granulose, several smaller marginal and 1–2 large central verruca	Fissured, U- like undulated (high amplitude, small wavelength)	Celep et al. [9]	verrucate verrucae	S
27	A. junceum subsp. tridentatum Kollmann, Koyuncu & Özhatay	Convex, granulose, several marginal and a variable number of larger central verrucae	Fissured, S- to Omega-like undulated	Celep et al. [9]	verrucate verrucae	S
28	A. karyeteinii Post	Convex, granulose, many semi-globose verrucae	Fissured, U- like undulated	Celep et al. [9]	verrucate verrucae	U to Ω
29	A. longipapillatum R.M.Fritsch & Matin	Convex, granulose, 1 large central verrucae and few marginal ones	U-undulated	Veiskarami et al. [30]	verrucate verrucae	U to Ω
30	A. macrochaetum Boiss. & Hausskn.	Convex, granulose, many irregularly shaped and sized verrucae	Fissured, U- to Omega-like undulated	Celep et al. (2012)	verrucate verrucae	U to Ω
31	A. macrochaetum Boiss. & Hausskn.	Convex, granulose, several verrucae centrally arranged in 1–2 row(s)	U-, Ω-undulated	Veiskarami et al. [30]	verrucate verrucae	U to Ω
32	A. nevsehirense Koyuncu and Kollmann	Convex, many granules and Irregularly shaped and sized verrucae	Fissured, S- to Omega-like undulated	Celep et al. [9]	verrucate verrucae	straight
33	A. notabile Feinbr.	Convex, granulose, several verrucae centrally arranged in 1–2 row(s)	U-, Ω-undulated	Veiskarami et al. [30]	verrucate verrucae	U to Ω
34	A. phanerantherum Boiss. & Hausskn.	Flat to convex, granulose, 1 large central verrucae and few marginal ones	U-, Ω-undulated	Veiskarami et al. [30]	verrucate verrucae	U to Ω
35	A. porrum L.	Slightly concave, rugose in central area without verrucae	U-type	Lin & Tan [10]	verrucate verrucae	straight
36	A. pseudoampeloprasum Miscz. ex Grossh.	Convex, ± granulose, several marginal and mostly only one larger central verrucae	Fissured, U- to Omega-like undulated	Celep et al. [9]	verrucate verrucae	straight
37	A. pustulosum Boiss. & Hausskn.	± Flat, granulose, many large and flat verruca	Depressed, fissured, U- to S-like undulated	Celep et al. [9]	verrucate verrucae	straight
38	A. robertianum Kollmann	Convex, granulose, several verrucae and sometimes one larger central verruca	Fissured, U- to Omega-like undulated	Celep et al. [9]	verrucate verrucae	U to Ω
39	A. sandrasicum	Convex, granulose, several small marginal + 1 central verrucae	Fissured, U- to Omega-like undulated	Celep et al. [9]	verrucate verrucae	U to Ω
40	A. scabriflorum	± Convex, granulose, several often Flat verruca	Depressed, fissured, U- to S-like undulated	Celep et al. [9]	verrucate verrucae	U to Ω
41	A. scorodoprasum subsp. rotundum (L.) Stearn	Convex, ±granulose, several small marginal +1 central verrucae, (thick surface layer)	Fissured, U-like undulated	Celep et al. [9]	verrucate verrucae	U to Ω
42	A. sintenisii	Convex, many granules and Irregularly shaped verrucae	Fissured, S- to U-like undulated	Celep et al. [9]	verrucate verrucae	S
43	A. sphaerocephalon subsp. Sphaerocephalon	Convex, ± granulose, several small marginal +1 central verrucae	Fissured, U-like undulated	Celep et al. [9]	verrucate verrucae	S
44	A. stylosum	Convex, ± granulose, several small marginal +1 central verrucae	Fissured, U- to S-like undulated	Celep et al. [9]	verrucate verrucae	S
45	A. wendelboi Matin	Convex, granulose, several verrucae centrally arranged in 1–2 row(s)	U-, Ω-undulated	Veiskarami et al. [30]	verrucate verrucae	U to Ω
46	A. rubellum M.Bieb.	Flat to convex, granulose, 1 large central verrucae and few marginal ones	U-, Ω-undulated	Veiskarami et al. [30]	verrucate verrucae	U to Ω
47	A. callidyction	Flat, densely granulose, with indistinct flat verrucae	Depressed, straight to curved, covered by strap-like sculptures	Celep et al. [9]	verrucate verrucae	S
48	A. trachyscordum Vved.	Convex, mostly 1 central large verrucose verruca and marginal some verrucae	Straight to arched	Baasanmukh et al. [5]	verrucate verrucae	straight
49	A. cupani subsp. Hirtovaginatum	Flat, granulose, with irregularly-shaped flat verrucae	Depressed, straight to curved, mostly covered by strap-like sculptures	Celep et al. (2012)	verrucate verrucae	straight
50	A. peroninianum	Flat, with irregularly-shaped granules and flat verrucae	Depressed, straight to curved, mostly covered by strap-like sculptures	Celep et al. (2012)	verrucate verrucae	straight
51	A. caeruleum Pall.	Concave, verrucae	S-type	Lin & Tan [10]	verrucate verrucae	straight
52	A. caeruleum Pall.	Verrucate	Undulated (U- to Omega-like)	Choi et al. (2012)	verrucate verrucae	U to Ω
53	A. caeruleum Pall.	Convex, central verruca and marginal verrucaee	U -, omega-type	Baasanmukh et al. [5]	verrucate verrucae	U to Ω
54	A. caesium Schrenk	Convex or concave, verrucae	S-type	Lin & Tan [10]	verrucate verrucae	straight
55	A. caesium Schrenk	Flat to convex, densely prominent granules	U -type	Baasanmukh et al. [5]	verrucate verrucae	straight
56	A. caesium Schrenk	Convex, several large verrucae with small verrucose	vds	Baasanmukh et al. [5]	verrucate verrucae	U to Ω
57	A. capitellatum Boiss.	Concave, dense granules at margins	Straight, ribbed, moniliform	Veiskarami et al. [30]	verrucate verrucae	straight
58	A. sairamense Regel	Irregular isolated lumps or verrucae on cell surface	Straight to arched	Lin & Tan [10]	verrucate verrucae	straight
59	A. svetlanae Vved. Ex Filim	Convex, several verrucae, small granules	v	Baasanmukh et al (2020)	verrucate verrucae	straight
60	A. tatyanae F.O.Khass. & F.Karimov	Flat to convex, verrucae or prominent granules	S-type	Baasanmukh et al (2020)	verrucate verrucae	straight
61	A. armenum Boiss. & Kotschy	Flat, with irregularly-shaped granules and flat verrucae	Depressed, curved, covered by strap-like sculptures	Celep et al. [9]	verrucate verrucae	straight
62	A. bassitense J.Thiébaut	Convex, granulose, many irregularly shaped and sized verrucae	Straight to curved, mostly covered by broad strap-like sculptures	Celep et al. [9]	verrucate verrucae	straight
63	A. chloranthum Boiss.	Flat, granulose, with few irregularlyshaped large verrucae	Depressed, straight to curved, partly covered by vague strap-like sculptures	Celep et al. [9]	verrucate verrucae	straight
64	A. glumaceum Boiss. & Hausskn.	Flat, granulose, with several irregularlyshaped and sized verrucae	Depressed, straight to curved, covered by strap-like sculptures	Celep et al. [9]	verrucate verrucae	straight
65	A. huber-morathii Kollmann	Convex, many granules and few Irregularly shaped and sized verrucae	Depressed, broad, ± straight, covered by strap-like sculptures	Celep et al. [9]	verrucate verrucae	straight
66	A. myrianthum Boiss.	± Flat, many granules and few irregularly shaped and sized verrucae, 1 large central verruca	Depressed, ± straight, covered by strap-like sculptures	Celep et al. [9]	verrucate verrucae	straight
67	A. opacum Rech. f.	± Flat, marginal several granules and irregularely shaped verrucae, 1–2 large central verruca	Depressed, ± straight, covered by strap-like sculptures	Celep et al. [9]	verrucate verrucae	straight
68	A. pallens Mersin	± Flat, marginal several granules and irregularly shaped verrucae, 1 large central verruca	Depressed, rather broad, ± straight, covered by strap-like sculptures	Celep et al. [9]	verrucate verrucae	straight
69	A. paniculatum L.	± Flat, marginal several granules and irregularly shaped verrucae, 1–2 large central verruca	Depressed, rather broad, ± straight, covered by rather broad strap-like sculptures	Celep et al. [9]	verrucate verrucae	straight
70	A. paniculatum L.	Flat to convex, irregularly grunulose-verrucate	Straight, ribbed, moniliform	Veiskarami et al. [30]	verrucate verrucae	straight
71	A. rhodopeum Velen.	Flat to convex, irregularly grunulose-verrucate	Straight, ribbed, moniliform	Veiskarami et al. [30]	verrucate verrucae	straight
72	A. rupestre Steven	± Flat, many granules and irregularly shaped and sized verrucae	Depressed, straight to curved, partly covered by broad strap-like sculptures	Celep et al. [9]	verrucate verrucae	straight
73	A. rupicola Boiss. ex Mouterde	Convex, marginal several granules and irregularly shaped verrucae, often central verruca unclear	Depressed, straight to curved, partly covered by strap-like sculptures	Celep et al. [9]	verrucate verrucae	straight
74	A. stamineum Boiss.	Flat to convex, irregularly grunulose-verrucate	Straight, ribbed, moniliform	Veiskarami et al. [30]	verrucate verrucae	straight
75	A. wiedemannianum Regel	Flat, granules and irregularly shaped verrucae, rarely with a central verruca	Depressed, ± straight, covered by strap-like sculptures	Celep et al. [9]	verrucate verrucae	straight
76	A. longivaginatum Wendelbo	Concave, dense granules at margins and center	Straight, ribbed, moniliform	Veiskarami et al. [30]	verrucate verrucae	straight
77	A. turkestanicum Regel	Convex, densely large verrucae	S- to straight	Baasanmukh et al. [5]	verrucate verrucae	S
78	A. anisotepalum	Flat to convex, many small verrucae with granules	Irregular curved	Baasanmukh et al. [5]	verrucate verrucae	S
79	A. aucheri Boiss.	± Flat, granulose, many flat and often uniting verrucae	Fissured, large S-like undulations	Celep et al. [9]	verrucate verrucae	S
80	A. sosnovskyanum Miscz. ex Grossh.	± Flat, granules and irregularly shaped marginal verrucae, one to several central verrucae	Fissured, S- to Omega-like undulations	Celep et al. [9]	verrucate verrucae	U to Ω
81	A. delicatulum Siev. ex Schult. & Schult. f.	Flat to convex, verrucae	U-type	Lin & Tan [10]	verrucate verrucae	S
82	A. pallasii Murray	Convex, verrucae	U-type	Lin & Tan [10]	verrucate verrucae	S
83	A. pallasii Murray	Convex, densely prominent granules	U-type	Baasanmukh et al. [5]	verrucate verrucae	S
84	A. macrostemon Bunge	Verrucate	Undulated (U- to Omega-like)	Choi et al. [8]	verrucate verrucae	U to Ω
85	A. canadense var. canadense Sherbrooke	Verrucate	Straight	Choi et al. [8]	verrucate verrucae	straight
86	A. cassium Boiss.	Concave, small marginal ledge, 1 central sub-granulate verruca	Depressed, ± straight, intercellular region broad, undulated, widely striated	Celep et al. [9]	verrucate verrucae	straight
87	A. gayi Boiss.	Convex, many marginal verrucae, often 1 central verruca	variably S-like undulated	Celep et al. [9]	verrucate verrucae
88	A. isauricum Hub.-Mor. & Wendelbo	Concave, granulose, marginal ledge partly dissolved in verrucae, 1 central subgranulose verruca	Depressed, ± straight, intercellular region broad, strongly striated	Celep et al. [9]	verrucate verrucae	straight
89	A. longisepalum Bertol.	Concave, finely granulose, marginal ledge uneven, 1 central subgranulose verruca	Depressed, ± straight, intercellular region broad, undulated, strongly striated	Celep et al. [9]	verrucate verrucae	straight
90	A. neapolitanum Cirillo	Concave, coarsely granulose, marginal ledge ± even, 1 central subgranulose irregular verruca	Depressed, ± straight, intercellular region narrow, undulated, strongly striated	Celep et al. [9]	verrucate verrucae	straight
91	A. microdictyon Prokh.	Smooth	Straight	Choi et al. [8]	verrucate verrucae	straight
92	A. ochotense Prokh.	Smooth	Straight	Choi et al. [8]	verrucate verrucae	straight
93	A. oreoprasum Schrenk	Convex and concave, many intermediate verrucae, granulose	Arched to S-type	Lin & Tan [10]	verrucate verrucae	S
94	A. oreoprasum Schrenk	Flat to convex, many verrucae with marginal granules	Irregular curved	Baasanmukh et al. [5]	verrucate verrucae	S
95	A. ramosum L.	Plane to slightly concave, many small verrucae	Arched to straight	Lin & Tan [10]	marginal verrucae	straight
96	A. ramosum L.	Granulate	Irregularly curved	Choi et al. [8]	verrucate verrucae	straight
97	A. ramosum L.	Flat to convex, densely granules	Straight, ribbed	Baasanmukh et al. [5]	verrucate verrucae	straight
98	A. tuberosum Rottler ex Sprenge.	Plane to slightly concave, many small verrucae	Arched	Lin & Tan [10]	marginal verrucae	straight
99	A. tuberosum Rottler ex Sprenge.	Granulate	Irregularly curved	Choi et al. [8]	marginal verrucae	straight
100	A. austrosibiricum N.Friesen	Flat to convex, densely prominent granules	Straight	Baasanmunkh et al. [5]	granule	straight
